# Supplementary material for: The impact of self-transcendence values on cooperative behaviors: attitude mediation and emotional moderation
Source: Front Psychol. 2026 Jan 12;16:1701352. doi: 10.3389/fpsyg.2025.1701352 (PMC12833237; doi:10.3389/fpsyg.2025.1701352)
Supplement: Supplementary file 1 [file Table_1.xlsx]

## Sheet: Sheet1
								皮尔逊相关
								Correlations
										EI均值	FLEave	Attaver	Behaver
								EI均值	Pearson Correlation	1	.462**	.413**	.431**
									Sig. (2-tailed)		0	0	0
									N	561	561	561	561
| **Category** | **Option** | **Number** | **Percentage (%)** |								FLEave	Pearson Correlation	.462**	1	.488**	.536**
|----------------|---------------------------|------------|--------------------|									Sig. (2-tailed)	0		0	0
| **Major** | English | 285 | 50.8 |									N	561	561	561	561
| | Business English | 71 | 12.7 |								Attaver	Pearson Correlation	.413**	.488**	1	.793**
| | Non-English | 205 | 36.5 |									Sig. (2-tailed)	0	0		0
| **Education** | Bachelor's Degree | 526 | 93.8 |									N	561	561	561	561
| | Associate's Degree | 31 | 5.5 |								Behaver	Pearson Correlation	.431**	.536**	.793**	1
| | Technical School | 4 | 0.7 |									Sig. (2-tailed)	0	0	0
| **School** | Jining University | 336 | 59.9 |									N	561	561	561	561
| | Zaozhuang University | 72 | 12.8 |								STave	Pearson Correlation	.432**	.532**	.670**	.712**
| | Shandong University of Technology | 39 | 7.0 |
| | Zhuhai College of Beijing Institute of Technology | 17 | 3.0 |
| | Dezhou University | 83 | 14.8 |
| | Guangxi University for Nationalities | 11 | 2.0 |
| | Others | 3 | 0.5 |
Category	Option	Number	Percentage (%)
Major	English	285	50.8
	Business English	71	12.7
	Non-English	205	36.5
Education	Bachelor's Degree	526	93.8
	Associate's Degree	31	5.5
	Technical School	4	0.7
School	Jining University	336	59.9
	Zaozhuang University	72	12.8
	Shandong University of Technology	39	7
	Zhuhai College of Beijing Institute of Technology	17	3
	Dezhou University	83	14.8
	Guangxi University for Nationalities	11	2
	Others	3	0.5
Cooperation Experience	Yes	540	96.3
	No	21	3.7
EI Reliability Statistics
Cronbach's Alpha	N of Items
0.897	5
EI Reliability Statistics （30项）
Cronbach's Alpha	N of Items
0.902	30
FLE Reliability Statistics
Cronbach's Alpha	N of Items
0.929	11
ST values Reliability Statistics
Cronbach's Alpha	N of Items
0.861	5
cooperative attitude Reliability Statistics
Cronbach's Alpha	N of Items
0.952	5
cooperative behavior Reliability Statistics
Cronbach's Alpha	N of Items
0.983	15
问卷的模型拟合度
CMIN
Model	NPAR	CMIN	DF	P	CMIN/DF
Default model	54	641.555	199	0	3.224
Saturated model	253	0	0
Independence model	22	13078.6	231	0	56.617
RMR, GFI
Model	RMR	GFI	AGFI	PGFI
Default model	0.059	0.901	0.874	0.709
Saturated model	0	1
Independence model	0.656	0.145	0.063	0.132
Baseline Comparisons
Model	NFI	RFI	IFI	TLI	CFI
	Delta1	rho1	Delta2	rho2
Default model	0.951	0.943	0.966	0.96	0.966
Saturated model	1		1		1
Independence model	0	0	0	0	0
RMSEA
Model	RMSEA	LO 90	HI 90	PCLOSE
Default model	0.063	0.058	0.069	0
Independence model	0.315	0.311	0.32	0
标准化的因数负荷量
Standardized Regression Weights: (Group number 1 - Default model)
			Estimate
Wellbeing（幸福感）维度	<---	EI	0.803
Selfcontrol（自我控制）维度	<---	EI	0.786
Emotionality（情绪性）维度	<---	EI	0.819
Sociability（社交性）维度	<---	EI	0.834
V3	<---	ST	0.709
V8	<---	ST	0.799
V19	<---	ST	0.816
V12	<---	ST	0.784
V18	<---	ST	0.613
ATT1	<---	ATT	0.933
ATT2	<---	ATT	0.911
ATT3	<---	ATT	0.949
ATT4	<---	ATT	0.796
ATT5	<---	ATT	0.894
IS	<---	BEH	0.957
GP	<---	BEH	0.972
PID	<---	BEH	0.956
PI	<---	BEH	0.973
IA	<---	BEH	0.956
FLEprivate	<---	FLE	0.7
FLEteacher	<---	FLE	0.722
FLEenvironment	<---	FLE	0.8
Regression Weights: (Group number 1 - Default model)
			Estimate	S.E.	C.R.	P	Label
Wellbeing（幸福感）维度	<---	EI	1
Selfcontrol（自我控制）维度	<---	EI	0.846	0.043	19.898	***
Emotionality（情绪性）维度	<---	EI	0.724	0.035	20.913	***
Sociability（社交性）维度	<---	EI	0.866	0.041	21.354	***
V3	<---	ST	1
V8	<---	ST	1.004	0.057	17.687	***
V19	<---	ST	1.048	0.058	18.048	***
V12	<---	ST	1.041	0.06	17.374	***
V18	<---	ST	0.895	0.065	13.683	***
ATT1	<---	ATT	1
ATT2	<---	ATT	0.941	0.024	38.607	***
ATT3	<---	ATT	0.959	0.021	44.706	***
ATT4	<---	ATT	0.931	0.034	27.106	***
ATT5	<---	ATT	0.964	0.026	36.398	***
IS	<---	BEH	1
GP	<---	BEH	1.008	0.017	60.513	***
PID	<---	BEH	0.988	0.018	54.455	***
PI	<---	BEH	1.012	0.017	60.801	***
IA	<---	BEH	1.016	0.019	54.267	***
FLEprivate	<---	FLE	1
FLEteacher	<---	FLE	0.845	0.058	14.502	***
FLEenvironment	<---	FLE	1.193	0.077	15.455	***
CR和AVE
Model Validity Measures
Validity Analysis
	CR	AVE	MSV	MaxR(H)	EI	ST	ATT	BEH	FLE
EI	0.885	0.657	0.297	0.886	0.811
ST	0.863	0.56	0.636	0.875	0.520***	0.748
ATT	0.954	0.806	0.671	0.963	0.454***	0.764***	0.898
BEH	0.984	0.927	0.671	0.985	0.465***	0.797***	0.819***	0.963
FLE	0.785	0.55	0.444	0.793	0.545***	0.666***	0.575***	0.641***	0.742
Validity Concerns
Discriminant Validity: the square root of the AVE for ST is less than its correlation with BEH.								Correlations: (Group number 1 - Default model)
Discriminant Validity: the square root of the AVE for ST is less than its correlation with ATT.								相关系数的置信区间
								Parameter			Estimate	Lower	Upper	P
HTMT Analysis								FLE	<-->	BEH	0.641	0.54	0.737	0
								FLE	<-->	ATT	0.575	0.471	0.681	0
	EI	ST	ATT	BEH	FLE			FLE	<-->	ST	0.666	0.564	0.762	0
EI								FLE	<-->	EI	0.545	0.449	0.628	0
ST	0.507							ATT	<-->	BEH	0.819	0.754	0.867	0.001
ATT	0.457	0.744						ST	<-->	BEH	0.797	0.741	0.847	0
BEH	0.465	0.779	0.82					EI	<-->	BEH	0.465	0.385	0.538	0
FLE	0.553	0.683	0.596	0.652				ST	<-->	ATT	0.764	0.697	0.822	0
								EI	<-->	ATT	0.454	0.38	0.526	0
HTMT Warnings								EI	<-->	ST	0.52	0.441	0.59	0
There are no warnings for this HTMT analysis.
References
Significance of Correlations:
† p < 0.100
* p < 0.050
** p < 0.010
*** p < 0.001
amos完成的几个变量的描述性统计结果
Descriptive Statistics
	N	Minimum	Maximum	Mean	Std. Deviation
EI均值	561	2.6	6.8	4.7682	0.74655
FLEave	561	1.82	7	5.1817	1.08042
STsubstract	561	-2.57	1.82	-0.1821	0.43995
Attaver	561	1.8	7	5.7676	1.11266
Behaver	561	2.2	7	5.7961	1.03738
Valid N (listwise)	561
spss完成的几个变量的描述性统计结果
Descriptive Statistics										CMIN
	Mean	Std. Deviation	N							基准模型model fit
EI均值	4.7682	0.74655	561							Model	NPAR	CMIN	DF	P	CMIN/DF
FLEave	5.1817	1.08042	561							Default model	76	641.555	199	0	3.224
STsubstract	-0.1821	0.43995	561							Saturated model	275	0	0
Attaver	5.7676	1.11266	561							Independence model	44	13078.6	231	0	56.617
spss完成的相关分析
Correlations
		EI均值	FLEave	Attaver	Behaver	STave				CMIN
EI均值	Pearson Correlation	1	.462**	.413**	.431**	.432**				ST/CB控制模型的modelfit
	Sig. (2-tailed)		0	0	0	0				Model	NPAR	CMIN	DF	P	CMIN/DF
	N	561	561	561	561	561				Default model	75	674.012	200	0	3.37
FLEave	Pearson Correlation	.462**	1	.488**	.536**	.532**				Saturated model	275	0	0
	Sig. (2-tailed)	0		0	0	0				Independence model	44	13078.6	231	0	56.617
	N	561	561	561	561	561
Attaver	Pearson Correlation	.413**	.488**	1	.793**	.670**
	Sig. (2-tailed)	0	0		0	0
	N	561	561	561	561	561
Behaver	Pearson Correlation	.431**	.536**	.793**	1	.712**
	Sig. (2-tailed)	0	0	0		0				CMIN
	N	561	561	561	561	561				CA/CB控制模型的modelfit
STave	Pearson Correlation	.432**	.532**	.670**	.712**	1				Model	NPAR	CMIN	DF	P	CMIN/DF
	Sig. (2-tailed)	0	0	0	0					Default model	75	642.156	200	0	3.211
	N	561	561	561	561	561				Saturated model	275	0	0
** Correlation is significant at the 0.01 level (2-tailed).										Independence model	44	13078.6	231	0	56.617
Regression Weights: (Group number 1 - Default model)
										CMIN
			Estimate	S.E.	C.R.	P	Label			ST/CA控制模型的modelfit
attitudes	<---	stvalues	0.904	0.049	18.504	***				Model	NPAR	CMIN	DF	P	CMIN/DF
behaviors	<---	attitudes	0.456	0.039	11.817	***				Default model	75	649.705	200	0	3.249
behaviors	<---	stvalues	0.443	0.048	9.138	***				Saturated model	275	0	0
V19	<---	stvalues	1							Independence model	44	13078.6	231	0	56.617
V18	<---	stvalues	0.852	0.057	15.032	***
V12	<---	stvalues	0.988	0.048	20.394	***
V8	<---	stvalues	0.961	0.045	21.133	***
V3	<---	stvalues	0.95	0.053	17.939	***
IS	<---	behaviors	1
GP	<---	behaviors	1.008	0.017	60.24	***
PID	<---	behaviors	0.989	0.018	54.445	***
PI	<---	behaviors	1.012	0.017	60.687	***
IA	<---	behaviors	1.017	0.019	54.195	***
ATT1	<---	attitudes	1
ATT2	<---	attitudes	0.942	0.024	38.602	***
ATT3	<---	attitudes	0.959	0.021	44.716	***				下表是EFA
ATT4	<---	attitudes	0.93	0.034	27.085	***				Total Variance Explained
ATT5	<---	attitudes	0.964	0.026	36.376	***				Component	Initial Eigenvalues			Extraction Sums of Squared Loadings
											Total	% of Variance	Cumulative %	Total	% of Variance	Cumulative %
Standardized Regression Weights: (Group number 1 - Default model)										1	28.8635	35.1994	35.1994	28.8635	35.1994	35.1994
										2	6.74865	8.23007	43.4295	6.74865	8.23007	43.4295
			Estimate							3	4.61824	5.632	49.0615	4.61824	5.632	49.0615
attitudes	<---	stvalues	0.764							4	3.03969	3.70694	52.7684	3.03969	3.70694	52.7684
behaviors	<---	attitudes	0.503							5	2.28421	2.78562	55.554	2.28421	2.78562	55.554
behaviors	<---	stvalues	0.413							6	2.05469	2.50572	58.0598	2.05469	2.50572	58.0598
V19	<---	stvalues	0.817							7	1.5548	1.8961	59.9559	1.5548	1.8961	59.9559
V18	<---	stvalues	0.612							8	1.47968	1.80448	61.7603	1.47968	1.80448	61.7603
V12	<---	stvalues	0.781							9	1.43243	1.74686	63.5072	1.43243	1.74686	63.5072
V8	<---	stvalues	0.802							10	1.23392	1.50478	65.012	1.23392	1.50478	65.012
V3	<---	stvalues	0.707							11	1.1752	1.43317	66.4452	1.1752	1.43317	66.4452
IS	<---	behaviors	0.957							12	1.12497	1.37192	67.8171	1.12497	1.37192	67.8171
GP	<---	behaviors	0.972							13	1.03176	1.25824	69.0753	1.03176	1.25824	69.0753
PID	<---	behaviors	0.957							14	0.957903	1.16817	70.2435
PI	<---	behaviors	0.973							15	0.931174	1.13558	71.3791
IA	<---	behaviors	0.956							16	0.881332	1.0748	72.4539
ATT1	<---	attitudes	0.933							17	0.845149	1.03067	73.4845
ATT2	<---	attitudes	0.911							18	0.81352	0.992097	74.4766
ATT3	<---	attitudes	0.949							19	0.750479	0.915218	75.3918
ATT4	<---	attitudes	0.795							20	0.740138	0.902608	76.2944
ATT5	<---	attitudes	0.894							21	0.705944	0.860907	77.1554
										22	0.679973	0.829236	77.9846
										23	0.67591	0.824281	78.8089
Model Fit of ST values，coooperative attitudes and cooperative behaviors										24	0.645154	0.786774	79.5956
NCP										25	0.625344	0.762615	80.3583
										26	0.6136	0.748292	81.1066
Model	NCP	LO 90	HI 90							27	0.603663	0.736174	81.8427
Default model	245.2	193.045	304.93							28	0.570105	0.69525	82.538
Saturated model	0	0	0							29	0.536351	0.654087	83.1921
Independence model	10558.6	10222.9	10900.7							30	0.532772	0.649722	83.8418
										31	0.520478	0.63473	84.4765
RMR, GFI										32	0.502762	0.613124	85.0896
										33	0.491897	0.599875	85.6895
Model	RMR	GFI	AGFI	PGFI						34	0.478619	0.583682	86.2732
Default model	0.042	0.925	0.897	0.671						35	0.46604	0.568341	86.8415
Saturated model	0	1								36	0.446149	0.544085	87.3856
Independence model	0.816	0.142	0.019	0.124						37	0.434748	0.53018	87.9158
										38	0.429038	0.523217	88.439
										39	0.418236	0.510044	88.9491
Baseline Comparisons										40	0.398258	0.48568	89.4347
										41	0.392934	0.479188	89.9139
Model	NFI	RFI	IFI	TLI	CFI					42	0.386727	0.471619	90.3856
	Delta1	rho1	Delta2	rho2						43	0.370105	0.451348	90.8369
Default model	0.969	0.962	0.977	0.972	0.977					44	0.363564	0.443371	91.2803
Saturated model	1		1		1					45	0.350088	0.426936	91.7072
Independence model	0	0	0	0	0					46	0.335534	0.409188	92.1164
										47	0.317527	0.387228	92.5036
RMSEA										48	0.315047	0.384204	92.8878
										49	0.306466	0.37374	93.2616
Model	RMSEA	LO 90	HI 90	PCLOSE						50	0.295616	0.360507	93.6221
Default model	0.071	0.063	0.079	0						51	0.286285	0.349127	93.9712
Independence model	0.424	0.417	0.431	0						52	0.268873	0.327893	94.2991
										53	0.265274	0.323504	94.6226
direct、indirect and total effect of ST values, cooperative attitudes and behaviors										54	0.260945	0.318226	94.9408
										55	0.256832	0.313209	95.254
Total Effects (Group number 1 - Default model)										56	0.245045	0.298835	95.5529
										57	0.236789	0.288767	95.8416
	stvalues	attitudes	behaviors							58	0.225787	0.27535	96.117
attitudes	0.904	0	0							59	0.223183	0.272174	96.3892
behaviors	0.856	0.456	0							60	0.217735	0.265531	96.6547
ATT5	0.872	0.964	0							61	0.207813	0.253431	96.9081
ATT4	0.841	0.93	0							62	0.198349	0.241889	97.15
ATT3	0.868	0.959	0							63	0.189611	0.231233	97.3812
ATT2	0.852	0.942	0							64	0.178616	0.217824	97.5991
ATT1	0.904	1	0							65	0.17141	0.209037	97.8081
IA	0.87	0.464	1.017							66	0.164168	0.200205	98.0083
PI	0.866	0.462	1.012							67	0.158833	0.193699	98.202
PID	0.846	0.451	0.989							68	0.147689	0.180108	98.3821
GP	0.862	0.46	1.008							69	0.142428	0.173693	98.5558
IS	0.856	0.456	1							70	0.127731	0.155769	98.7116
V3	0.95	0	0							71	0.122742	0.149685	98.8613
V8	0.961	0	0							72	0.115733	0.141138	99.0024
V12	0.988	0	0							73	0.11051	0.134768	99.1372
V18	0.852	0	0							74	0.104077	0.126923	99.2641
V19	1	0	0							75	0.0965209	0.117708	99.3818
										76	0.0942366	0.114923	99.4967
Standardized Total Effects (Group number 1 - Default model)										77	0.0839363	0.102361	99.5991
										78	0.0786518	0.0959168	99.695
	stvalues	attitudes	behaviors							79	0.0757181	0.0923391	99.7873
attitudes	0.764	0	0							80	0.0618444	0.07542	99.8628
behaviors	0.798	0.503	0							81	0.0571241	0.0696636	99.9324
ATT5	0.683	0.894	0							82	0.0554129	0.0675768	100
ATT4	0.608	0.795	0							Extraction Method: Principal Component Analysis.
ATT3	0.725	0.949	0
ATT2	0.696	0.911	0
ATT1	0.712	0.933	0
IA	0.762	0.481	0.956
PI	0.776	0.49	0.973						KMO and Bartlett's Test
PID	0.763	0.481	0.957						Kaiser-Meyer-Olkin Measure of Sampling Adequacy.		0.962683
GP	0.775	0.489	0.972						Bartlett's Test of Sphericity	Approx. Chi-Square	39808.8
IS	0.763	0.482	0.957							df	3321
V3	0.707	0	0							Sig.	0
V8	0.802	0	0
V12	0.781	0	0
V18	0.612	0	0
V19	0.817	0	0
Direct Effects (Group number 1 - Default model)						描述性统计
						Descriptive Statistics
	stvalues	attitudes	behaviors				N	Minimum	Maximum	Mean	Std. Deviation
attitudes	0.904	0	0			EI均值	561	2.6	6.8	4.76815	0.746553
behaviors	0.443	0.456	0			FLEave	561	1.81818	7	5.18166	1.08042
ATT5	0	0.964	0			ST均值	561	2.4	7	5.42923	0.984451
ATT4	0	0.93	0			CA均值	561	1.8	7	5.76756	1.11266
ATT3	0	0.959	0			CB均值	561	2.2	7	5.79608	1.03738
ATT2	0	0.942	0			Valid N (listwise)	561
ATT1	0	1	0
IA	0	0	1.017
PI	0	0	1.012
PID	0	0	0.989
GP	0	0	1.008
IS	0	0	1
V3	0.95	0	0
V8	0.961	0	0
V12	0.988	0	0
V18	0.852	0	0
V19	1	0	0
Standardized Direct Effects (Group number 1 - Default model)
	stvalues	attitudes	behaviors
attitudes	0.764	0	0
behaviors	0.413	0.503	0
ATT5	0	0.894	0
ATT4	0	0.795	0
ATT3	0	0.949	0
ATT2	0	0.911	0
ATT1	0	0.933	0
IA	0	0	0.956
PI	0	0	0.973
PID	0	0	0.957
GP	0	0	0.972
IS	0	0	0.957
V3	0.707	0	0
V8	0.802	0	0
V12	0.781	0	0
V18	0.612	0	0
V19	0.817	0	0
Indirect Effects (Group number 1 - Default model)
	stvalues	attitudes	behaviors
attitudes	0	0	0
behaviors	0.412	0	0
ATT5	0.872	0	0
ATT4	0.841	0	0
ATT3	0.868	0	0
ATT2	0.852	0	0
ATT1	0.904	0	0
IA	0.87	0.464	0
PI	0.866	0.462	0
PID	0.846	0.451	0
GP	0.862	0.46	0
IS	0.856	0.456	0
V3	0	0	0
V8	0	0	0
V12	0	0	0
V18	0	0	0
V19	0	0	0
Standardized Indirect Effects (Group number 1 - Default model)
	stvalues	attitudes	behaviors
attitudes	0	0	0
behaviors	0.385	0	0
ATT5	0.683	0	0
ATT4	0.608	0	0
ATT3	0.725	0	0
ATT2	0.696	0	0
ATT1	0.712	0	0
IA	0.762	0.481	0
PI	0.776	0.49	0
PID	0.763	0.481	0
GP	0.775	0.489	0
IS	0.763	0.482	0
V3	0	0	0
V8	0	0	0
V12	0	0	0
V18	0	0	0
V19	0	0	0
EI和FLE的调节效应
**************************************************************************
Model : 7
Y : ZCB
X : ZST
M : ZCA
W : ZFLE
Sample
Size: 561
**************************************************************************
OUTCOME VARIABLE:
ZCA
Run MATRIX procedure:
***************** PROCESS Procedure for SPSS Version 4.0 *****************
Written by Andrew F. Hayes, Ph.D. www.afhayes.com
Documentation available in Hayes (2022). www.guilford.com/p/hayes3
**************************************************************************
Model : 7
Y : ZCB
X : ZST
M : ZCA
W : ZEI
Sample
Size: 561
**************************************************************************
OUTCOME VARIABLE:
ZCA
Model Summary
R R-sq MSE F df1 df2 p
.687 .472 .530 166.306 3.000 557.000 .000
Model
coeff se t p LLCI ULCI
constant .032 .034 .949 .343 -.034 .098
ZST .588 .035 16.873 .000 .519 .656
ZEI .177 .036 4.959 .000 .107 .248
Int_1 -.074 .032 -2.334 .020 -.136 -.012
Product terms key:
Int_1 : ZST x ZEI
Test(s) of highest order unconditional interaction(s):
R2-chng F df1 df2 p
X*W .005 5.447 1.000 557.000 .020
----------
Focal predict: ZST (X)
Mod var: ZEI (W)
Conditional effects of the focal predictor at values of the moderator(s):
ZEI Effect se t p LLCI ULCI
-1.000 .662 .042 15.691 .000 .579 .744
.000 .588 .035 16.873 .000 .519 .656
1.000 .514 .052 9.960 .000 .412 .615
There are no statistical significance transition points within the observed
range of the moderator found using the Johnson-Neyman method.
Conditional effect of focal predictor at values of the moderator:
ZEI Effect se t p LLCI ULCI
-2.904 .803 .092 8.748 .000 .622 .983
-2.636 .783 .084 9.328 .000 .618 .948
-2.368 .763 .076 10.008 .000 .613 .913
-2.101 .743 .069 10.810 .000 .608 .878
-1.833 .723 .062 11.759 .000 .602 .844
-1.565 .703 .055 12.873 .000 .596 .811
-1.297 .684 .048 14.153 .000 .589 .778
-1.029 .664 .043 15.541 .000 .580 .748
-.761 .644 .038 16.853 .000 .569 .719
-.493 .624 .035 17.723 .000 .555 .693
-.225 .604 .034 17.708 .000 .537 .671
.043 .584 .035 16.642 .000 .515 .653
.311 .565 .038 14.845 .000 .490 .639
.578 .545 .042 12.826 .000 .461 .628
.846 .525 .048 10.932 .000 .431 .619
1.114 .505 .054 9.296 .000 .398 .612
1.382 .485 .061 7.932 .000 .365 .605
1.650 .465 .068 6.805 .000 .331 .600
1.918 .446 .076 5.873 .000 .297 .595
2.186 .426 .084 5.096 .000 .262 .590
2.454 .406 .091 4.443 .000 .227 .585
2.722 .386 .099 3.889 .000 .191 .581
Data for visualizing the conditional effect of the focal predictor:
Paste text below into a SPSS syntax window and execute to produce plot.
DATA LIST FREE/
ZST ZEI ZCA .
BEGIN DATA.
-1.000 -1.000 -.807
.000 -1.000 -.145
1.000 -1.000 .516
-1.000 .000 -.556
.000 .000 .032
1.000 .000 .620
-1.000 1.000 -.304
.000 1.000 .209
1.000 1.000 .723
END DATA.
GRAPH/SCATTERPLOT=
ZST WITH ZCA BY ZEI .
**************************************************************************
OUTCOME VARIABLE:
ZCB
Model Summary
R R-sq MSE F df1 df2 p
.830 .688 .313 616.527 2.000 558.000 .000
Model
coeff se t p LLCI ULCI
constant .000 .024 .000 1.000 -.046 .046
ZST .329 .032 10.327 .000 .266 .391
ZCA .573 .032 18.010 .000 .511 .636
****************** DIRECT AND INDIRECT EFFECTS OF X ON Y *****************
Direct effect of X on Y
Effect se t p LLCI ULCI
.329 .032 10.327 .000 .266 .391
Conditional indirect effects of X on Y:
INDIRECT EFFECT:
ZST -> ZCA -> ZCB
ZEI Effect BootSE BootLLCI BootULCI
-1.000 .379 .045 .293 .471
.000 .337 .040 .261 .419
1.000 .294 .044 .211 .385
Index of moderated mediation:
Index BootSE BootLLCI BootULCI
ZEI -.042 .019 -.084 -.008
---
*********************** ANALYSIS NOTES AND ERRORS ************************
Level of confidence for all confidence intervals in output:
95.0000
Number of bootstrap samples for percentile bootstrap confidence intervals:
5000
W values in conditional tables are the mean and +/- SD from the mean.
NOTE: The following variables were mean centered prior to analysis:
ZEI ZST
------ END MATRIX -----
Run MATRIX procedure:
***************** PROCESS Procedure for SPSS Version 4.0 *****************
Written by Andrew F. Hayes, Ph.D. www.afhayes.com
Documentation available in Hayes (2022). www.guilford.com/p/hayes3
**************************************************************************
Model : 7
Y : ZCB
X : ZST
M : ZCA
W : ZFLE
Sample
Size: 561
**************************************************************************
OUTCOME VARIABLE:
ZCA
Model Summary
R R-sq MSE F df1 df2 p
.692 .478 .525 170.166 3.000 557.000 .000
Model
coeff se t p LLCI ULCI
constant .035 .034 1.040 .299 -.031 .102
ZST .558 .037 15.238 .000 .486 .630
ZFLE .192 .036 5.297 .000 .121 .263
Int_1 -.067 .028 -2.397 .017 -.121 -.012
Product terms key:
Int_1 : ZST x ZFLE
Test(s) of highest order unconditional interaction(s):
R2-chng F df1 df2 p
X*W .005 5.748 1.000 557.000 .017
----------
Focal predict: ZST (X)
Mod var: ZFLE (W)
Conditional effects of the focal predictor at values of the moderator(s):
ZFLE Effect se t p LLCI ULCI
-1.000 .624 .042 14.765 .000 .541 .707
.000 .558 .037 15.238 .000 .486 .630
1.000 .491 .049 9.962 .000 .394 .588
There are no statistical significance transition points within the observed
range of the moderator found using the Johnson-Neyman method.
Conditional effect of focal predictor at values of the moderator:
ZFLE Effect se t p LLCI ULCI
-3.113 .765 .088 8.660 .000 .591 .938
-2.885 .750 .083 9.079 .000 .587 .912
-2.656 .734 .077 9.548 .000 .583 .886
-2.428 .719 .071 10.075 .000 .579 .859
-2.200 .704 .066 10.667 .000 .574 .834
-1.971 .689 .061 11.330 .000 .569 .808
-1.743 .674 .056 12.066 .000 .564 .783
-1.514 .658 .051 12.870 .000 .558 .759
-1.286 .643 .047 13.718 .000 .551 .735
-1.058 .628 .043 14.562 .000 .543 .713
-.829 .613 .040 15.312 .000 .534 .692
-.601 .598 .038 15.838 .000 .524 .672
-.372 .583 .036 15.994 .000 .511 .654
-.144 .567 .036 15.679 .000 .496 .638
.084 .552 .037 14.905 .000 .479 .625
.313 .537 .039 13.792 .000 .460 .613
.541 .522 .042 12.511 .000 .440 .604
.769 .507 .045 11.206 .000 .418 .595
.998 .491 .049 9.973 .000 .395 .588
1.226 .476 .054 8.854 .000 .371 .582
1.455 .461 .059 7.863 .000 .346 .576
1.683 .446 .064 6.994 .000 .321 .571
Data for visualizing the conditional effect of the focal predictor:
Paste text below into a SPSS syntax window and execute to produce plot.
DATA LIST FREE/
ZST ZFLE ZCA .
BEGIN DATA.
-1.000 -1.000 -.781
.000 -1.000 -.157
1.000 -1.000 .467
-1.000 .000 -.522
.000 .000 .035
1.000 .000 .593
-1.000 1.000 -.264
.000 1.000 .228
1.000 1.000 .719
END DATA.
GRAPH/SCATTERPLOT=
ZST WITH ZCA BY ZFLE .
**************************************************************************
OUTCOME VARIABLE:
ZCB
Model Summary
R R-sq MSE F df1 df2 p
.830 .688 .313 616.527 2.000 558.000 .000
Model
coeff se t p LLCI ULCI
constant .000 .024 .000 1.000 -.046 .046
ZST .329 .032 10.327 .000 .266 .391
ZCA .573 .032 18.010 .000 .511 .636
****************** DIRECT AND INDIRECT EFFECTS OF X ON Y *****************
Direct effect of X on Y
Effect se t p LLCI ULCI
.329 .032 10.327 .000 .266 .391
Conditional indirect effects of X on Y:
INDIRECT EFFECT:
ZST -> ZCA -> ZCB
ZFLE Effect BootSE BootLLCI BootULCI
-1.000 .358 .046 .274 .451
.000 .320 .039 .250 .399
1.000 .281 .037 .212 .358
Index of moderated mediation:
Index BootSE BootLLCI BootULCI
ZFLE -.038 .015 -.068 -.010
---
*********************** ANALYSIS NOTES AND ERRORS ************************
Level of confidence for all confidence intervals in output:
95.0000
Number of bootstrap samples for percentile bootstrap confidence intervals:
5000
W values in conditional tables are the mean and +/- SD from the mean.
NOTE: The following variables were mean centered prior to analysis:
ZFLE ZST
------ END MATRIX -----
Standardized Indirect Effects (Group number 1 - Default model)
Standardized Indirect Effects - Lower Bounds (BC) (Group number 1 - Default model)
	ST	CA	CB
CA	0	0	0
CB	0.272	0	0
beha5	0.706	0.34	0
beha4	0.72	0.346	0
beha3	0.704	0.34	0
beha2	0.72	0.347	0
beha1	0.707	0.341	0
V12	0	0	0
V18	0	0	0
V3	0	0	0
V8	0	0	0
V19	0	0	0
ATT5	0.62	0	0
ATT4	0.546	0	0
ATT3	0.66	0	0
ATT2	0.626	0	0
ATT1	0.647	0	0
Standardized Indirect Effects - Upper Bounds (BC) (Group number 1 - Default model)
	ST	CA	CB
	ST单独的CFA检测
